# Supplementary material for: Thermostable, Dissolvable Buccal Film Rotavirus Vaccine Is Highly Effective in Neonatal Gnotobiotic Pig Challenge Model
Source: Vaccines (Basel). 2021 Apr 30;9(5):437. doi: 10.3390/vaccines9050437 (PMC8147248; doi:10.3390/vaccines9050437)
Supplement: Supplementary file 1 [file vaccines-09-00437-s001.zip]

Archive with 1 entries (1 files):
- vaccines-1183161-supplementary.pdf
